# Supplementary material for: Cognitive Stress Regulation in Schizophrenia Patients and Healthy Individuals: Brain and Behavior
Source: J Clin Med. 2023 Apr 6;12(7):2749. doi: 10.3390/jcm12072749 (PMC10095473; doi:10.3390/jcm12072749)
Supplement: Supplementary file 1 [file jcm-12-02749-s001.zip]

Archive with 2 entries (2 files):
- File S1+Figure S1.pdf
- Table S1.pdf
